# Supplementary material for: Comparative genome analysis and genome-guided physiological analysis of Roseobacter litoralis
Source: BMC Genomics. 2011 Jun 21;12:324. doi: 10.1186/1471-2164-12-324 (PMC3141670; doi:10.1186/1471-2164-12-324)
Supplement: Additional file 1 — Genes with assigned function that distinguish R. litoralis and R. denitrificans. [file 1471-2164-12-324-S1.XLS]

## Sheet: Tabelle1
Additional File 1: Genes with assigned function that distinguish R. litoralis and R. denitrificans.
Genes present in R. litoralis but not in R. denitrificans
Accession No.			Gene Name			Annotation			Notes
Chromosome
RLO149_c001260			gor1			glutathione reductase (EC 1.8.1.7)			Involved in glutathione redox reactions that are essential for the repair of oxidative damage to proteins. Two isozymes occur in R.litoralis that do not share sequence similarity.
RLO149_c001300			gabD2			succinate-semialdehyde dehydrogenase [NADP+] 2 (EC 1.2.1.16)			Involved in the TCA cycle, converts acetyl-CoA to acetylphosphate. Two isozymes occur in R. litoralis that do not share sequence similarity.
RLO149_c004540			dme			NAD-dependent malic enzyme (EC 1.1.1.39)			Converts malate to pryruvate, can be involved in gluconeogenesis.
RLO149_c007400 - 7430			glt			glutamate/aspartate ABC transporter
RLO149_c007590						N-carbamoylsarcosine amidase (EC 3.5.1.59)			Maybe involved in creatinine degradation in R. litoralis.
RLO149_c008140			pct			propionate CoA-transferase			Converts propionate to propionyl-CoA and acetate. Maybe involved in 2-methylbutyrate biosynthesis and is co-located with genes for tyrosine degradation.
RLO149_c017440 - 17530			cox			carbon monoxide dehydrogenase (EC 1.2.99.2)			Converts carbon monoxide to carbon dioxide.
RLO149_c020780 - 20820						putative glutathione ABC transporter
RLO149_c021180			petA1			ubiquinol-cytochrome c reductase iron-sulfur subunit (EC 1.10.2.2)			Involved in aerobic respiration. Three highly similar isozymes exist in the genome of R. litoralis.
RLO149_c021980			gal			galactose-1-dehydrogenase			Probably involved in D-galactose degradation, maybe also in L-arabinose and D-fucose degradation.
RLO149_c022030 -22040			aoxAB			arsenite oxidase			Converts arsenite to arsenate and probably grants arsenic resistance. Originates from Vibrio splendius and is only found in one further Roseobacter group member (Roseovarius sp. 217).
RLO149_c028040			ltaE1			low specificity L-threonine aldolase 1 (EC 4.1.2.5)			Converts L-threonine in glycine. Two isozymes in R. litoralis (LtaE1 end LtaE2) with weak sequence similarities.
RLO149_c028290 - 28300			amiCR			aliphatic amidase regulators			Probably regulators of AmiE.
RLO149_c028310 - 28360			ure			urease 2 (EC 3.5.1.4)			Second urease in the genome of R.litoralis.
RLO149_c028370			amiE			aliphatic amidase			Catalyzes the hydrolysis of short-chain aliphatic amides to their corresponding organic acids with release of ammonia.
RLO149_c028530 -28540			rep			putative RepB partitioning proteins			Chromosome partitioning proteins of Rhodobacter sphaeroides. Also present in some other genome sequenced Roseobacter clade members.
RLO149_c032230 - 32240						molybdenum hydroxylase			Similar to carbon monoxide dehydrogenase subunits. Function is not known.
RLO149_c032420						putative threo-3-hydroxyaspartate ammonia-lyase.			Converts threo-3-hydroxy-L-aspartate to ammonia, oxaloacetate and an hydrogen ion.
RLO149_c032570						putative 5´-nucleotidase SurE			Maybe involved in aerobic purine degradation. Two other similar genes exist in the genome of R. litoralis.
RLO149_c032620 - 32640						putative acetoin:2,6-dichlorophenolindophenol oxidoreductase			Possibly be involved in acetoin degradation.
RLO149_c033690 - 33670			oox			opine oxidase			Octopine degradation.
RLO149_c034870						putative 3-(3-hydroxy-phenyl)propionate/3-hydroxycinnamic acid hydroxylase
Accession No.			Gene Name			Annotation			Notes
RLO149_c036190						putative glutathione-dependent formaldehyde activating enzyme			Catalyzes the first step of glutathione dependent formaldehyde oxidation.
RLO149_c037980						putative 5-keto-4-deoxy-D-glucarate aldolase			Involved in D-galactarate degradation.
RLO149_c040080			amiF			formamidase 2			Aliphatic amidase. A second gene coding for a formamidase exists in the genome, but the two enzymes share no sequence similarity.
RLO149_c040170			atzF			allophanate hydrolase			Catalyzes the second step of urea degradation via urea-1-carboxylate. The gene coding for urea carboxylase that mediates the first step of the pathway is not present in the genome of R.litoralis.
RLO149_c040190 - 40210						amidase and putative nitrilase			Involved in the degradation of nitrile compounds. May capacitate the organism to use nitrile compounds as carbon and / or nitrogen source.
RLO149_c044290			gmd			GDP-mannose 4,6-dehydratase (EC 4.2.1.47)			Involved in antigen biosynthesis.
RLO149_c044340			arnB			UDP-4-amino-4-deoxy-L-arabinose--oxoglutarate aminotransferase (EC 2.6.1.n1)			Involved in antigen biosynthesis. Similarities to perosamine synthetase.
RLO149_c044390			wecB			UDP-N-acetylglucosamine 2-epimerase (EC 5.1.3.14)			Involved in antigen biosynthesis.
RLO149_c044400						UDP-glucose/GDP-mannose dehydrogenase (EC 1.1.1.-)			Involved in antigen biosynthesis.
pRLI94
RLO149_p940540			mttB3			trimethylamine methyltransferase 3 (EC 2.1.1.-)			Several copies of the gene are present in the genome of R. litoralis.
RLO149_p940600			aslA			arylsulfatase (EC 3.1.6.1)
pRLI83
RLO149_p830240						putative cobalt-zinc-cadmium resistance protein			Probably responsible for zinc resistance of R.litoralis.
RLO149_p830360			lnt			apolipoprotein N-acetyltransferase			Involved in membrane biosynthesis.
RLO149_p830420 - 440			cus			putative cation efflux sytem			Probably involved in heavy metal resistance.
RLO149_p830630 - 660						copper oxidase system			Possibly involved in copper efflux.
RLO149_p830720						blh: beta-lactamase hydrolase-like protein (EC 3.-.-.-)			Possibly involved in antibiotic resistance.
Genes present in R.denitrificans but not in R. litoralis
Accession No.			Gene Name			Annotation			Notes
Chromosome
RD1_0537						creatinine amidohydrolase (EC 3.5.2.10)			Converts creatinine to creatine.
RD1_0737			ubiG			3-demethylubiquinone-9-3-methyltransferase (EC 2.1.1.64)			Isozyme with no sequence similarity to the other protein. Involved in ubiquinone biosynthesis.
RD1_0740-742						TRAP transport system
RD1_0744			dapA			dihydrodipicolinate synthase, putative (EC 4.2.1.52)			Diaminopimelate biosynthesis. Isozyme with no sequence similarity to the other protein.
RD1_0745			yihV			sugar kinase, putative
RD1_0757			arcD			arginine/ornithine antiporter
RD1_0758			arcA			arginine deiminase (EC 3.5.36)			Arginine degradation via citrulline and ornithine (arginine deiminase pathway). Uncommon in the Roseobacter clade.
RD1_0759						RND efflux membrane fusion protein
RD1_0760						fragmented multidrug resistance protein			Two frameshifts in the gene.
RD1_0766						serine protease, putative (EC 3.4.21.-)
RD1_0770 - 771						ABC transporter components
RD1_0772			groL			chaperonin GroEL protein, putative			Isozyme with high sequence similarity to the paralog.
RD1_0773			groES			chaperonin, 10 kDa			Isozyme with high sequence similarity to the paralog.
RD1_0774			degP			protease DO-like, putative (EC 3.4.21.-)
RD1_0775			htpX			heat shock protein, putative (EC 3.4.24.-)
RD1_0793 - 794			cydAB			cytochrome oxidase (EC 1.10.3.-)
RD1_0802			nifS			cysteine desulfurase (EC 2.8.1.7)			Essential for L-cysteine degradation.
RD1_0804			rpoD			RNA polymerase sigma factor, putative
RD1_0805						helicase conserved C-terminal domain, putative
RD1_0839			gabT			4-aminobutyrate transaminase (EC 2.6.1.19)			Possibly involved in 4-aminobutyrate degradation, tatrapyrrole biosynthesis and / or ectoine biosynthesis.
RD1_0841			buk			butyrate kinase (EC 2.7.2.7)			Mediates the last step of acetyl-CoA fermentation to butyrate.
RD1_0842			ptb			phosphate butyryltransferase, putative (EC 2.3.1.19)			Involved in acetyl-CoA fermentation to butyrate.
RD1_0924			amt			putative ammonium transporter			Together with RD1_0925 also present in Ruegeria pomeroyi DSS-3 but in no other organism in the database.
RD1_0925			gntR			transcriptional regulator
RD1_1129			cysE			serine acetyltransferase (EC 2.3.1.30)			Maybe involved in L-cysteine biosynthesis. Isozyme with similarity to the other paralog.
RD1_1133			gst			glutathione S-transferase (EC 2.5.1.18)
RD1_1171						type I secretion target repeat protein
RD1_1472			gatM			glycine amidinotransferase (EC 2.1.4.1)			Involved in glycine / arginine degradation.
RD1_2233 - 2235						type I restriction enzyme
RD1_2440			napA			nitrate permease
RD1_2441			narK			nitrite extrusion protein
RD1_2442 - 2445			nar			nitrate reductase (EC 1.7.99.4)
RD1_2446						peptidyl-prolyl cis-trans isomerase, putative (EC 5.2.1.8)
RD1_2672						ferritin
RD1_2673 - 2675						iron ABC transporter
RD1_2676						pseudoazurin			Small, blue periplasmic protein with a single bound copper atom. In other organisms required for the inactivation of copper-containing nitrite reductase in the presence of oxygen.
Accession No.			Gene Name			Annotation			Notes
RD1_2685						tyrosine decarboxylase, putative			Converts tyrosine to tyramine.
RD1_2687			cyaA			adenylate cyclase 1, putative (EC 4.6.1.1)
RD1_2848						pyrroline-5-carboxylate reductase, putative (EC 1.5.1.2)			Isozyme with no sequence similarity the other enzyme.
RD1_3582			mcpA			methyl-accepting chemotaxis protein McpA
RD1_3583						transcriptional regulator, AraC family, putative
RD1_3587 - 3591						branched-chain amino acid transporter
RD1_3593						multidrug resistance efflux pump, putative
RD1_4053 - 4055			hds			type I restriction-modification system, putative
RD1_4188 - 4193			hmu			hemin ABC transporter
RD1_4248						phosphoenolpyruvate carboxylase (EC 4.1.1.31)			Involved in anaplerotic carbon dioxide fixation.
pTB1
RD1_A0002			gltS			sodium/glutamate symporter
RD1_A0004			opuD			glycine betaine transporter
RD1_A0007 - A0018, RD1_A0109 - A0114			vir			type IV secretion system
RD1_A0025			vagC			virulence associated protein, putative
RD1_A0039						2-methylthioadenine synthetase
RD1_A0046			sbcD			exonuclease SbcD, putative (EC 3.1.11.-)
RD1_A0047			sbcC			exonuclease SbcC, putative (EC 3.1.11.-)
RD1_A0063			exoI			succinoglycan biosynthesis protein ExoI			Succinoglycan biosynthesis, biofilm formation.
RD1_A0087 - A0088						isoquinoline 1-oxidoreductase (EC 1.3.99.16)
RD1_A0091			dps			DNA protection during starvation protein, putative
RD1_A0099						transcription regulator, LysR family, putative
RD1_A0100						AraC family transcriptional regulatory protein, putative
RD1_A0101						transcriptional regulator, AraC family, putative
pTB2
RD1_C0002			virD			virD4 protein, putative
RD1_C0004						mobilization protein
RD1_C0005						myosin I heavy chain kinase
RD1_C0006			mobL			mobilization protein
RD1_C0014						DNA-cytosine methyltransferase, putative
RD1_C0015			parB			partition protein ParB
RD1_C0016			parA			partition protein ParA
pTB4
RD1_D0003						RepA
