# Supplementary material for: Comparative genome analysis and genome-guided physiological analysis of Roseobacter litoralis
Source: BMC Genomics. 2011 Jun 21;12:324. doi: 10.1186/1471-2164-12-324 (PMC3141670; doi:10.1186/1471-2164-12-324)
Supplement: Additional file 2 — rfb-genes (antigen biosynthesis) in the genomes of marine Roseobacter clade members. The isolation sources are according to the information given in the IMG database [38]. Marked in blue are the exceptions, i.e. the organisms that were isolated from hosts but have chromosome-located rfb-genes and the pelagic organisms with plasmid-located rfb-genes. [file 1471-2164-12-324-S2.XLS]

## Sheet: rfb
Additional File 2: rfb-genes (antigen biosynthesis) in the genomes of marine Roseobacter clade members. The isolation sources are according to the information given in the IMG Database (http://img.jgi.doe.gov/). Marked in blue are the exceptions, i.e. the organisms that were isolated from hosts but have chromosome-located rfb-genes and the pelagic organisms with plasmid-located rfb-genes.
Organism			Isolation source			Genome sequence
rfb-genes chromosome located
Jannaschia sp. CCS1			California, USA, Bodega Head, Pacific coastal seawater			finished
Labrenzia aggregata IAM 12614			Maine, USA, Damariscotta river			draft
Loktanella vestfoldensis SKA53			Sweden, North Atlantic Ocean, sea water, 2-5 m depth			draft
Maritimibacter alkaliphilus HTCC2654			Sargasso Sea, 10 m depth			draft
Rhodobacterales bacterium HTCC2083			Oregon, USA, Newport, coastal Pacific Ocean, 10 m depth			draft
Rhodobacterales bacterium HTCC2150			Oregon, California current, surface waters			draft
Rhodobacterales sp. HTCC2255			Oregon, USA, Newport, coastal Pacific Ocean, 10 m depth			draft
Roseobacter AzwK-3b			California, USA, Monterey Bay, Elkhorn Slough Estuary			draft
Roseovarius sp. 217			Water tank (water from British Channel)			draft
Roseobacter sp. GAI101			Georgia, USA, coastal sea water			draft
Roseovarius sp. TM1035			Dinoflagellate culture			draft
Thalassobium sp. R2A62			Oregon, USA, Newport, Yaquina Bay, subsurface water			draft
rfb-genes plasmid located
Citreicella sp. SE45			Georgia, USA, Skidaway Island, salt marshes, smooth cordgras (Spartina alterniflora) detritus			draft
Dinoroseobacter shibae DFL-12			Dinoflagellate culture			finished
Labrenzia alexandrii DFL-11			German Bight, Helgoland, toxic dinoflagellate bloom			draft
Oceanicola granulosus HTCC2516			Sargasso Sea, 10 m depth			draft
Phaeobacter gallaeciensis 2.10			Australia, surface of macroalga Ulva lactuca			draft
Phaeobacter gallaeciensis DSM 17395			Spain, larval culture of scallop Pecten maximus			draft
Roseobacter denitrificans OCh 114			Japan, Tokyo Bay, surface of macroalga Ulva linza			finished
Roseobacter litoralis Och149			Japan, Otsuchi Bay, surface of unidentified seaweed			finished
Roseobacter SK209-2-6			Arabian Sea, 2500 m depth			draft
Ruegeria sp. TM1040			Dinoflagellate culture			finished
Silicibacter sp. TrichCH4B			Caribbean Sea, associated with cyanobacteria			draft
Sulfitobacter NAS-14.1			North atlantic ocean, surface waters			draft
Organism			Isolation source			Genome sequence
Location of rfb-genes not detectable
Oceanibulbus indolifex HEL-45			German Bight, Helgoland, surface waters			draft
Sulfitobacter sp. EE-36			Georgia, USA, coastal surface waters			draft
No rfb genes
Oceanicola batsensis HTCC2597			Sargasso Sea, 10 m depth			draft
Octadecabacter antarcticus 307			Antarctica, McMurdo Sound, sea ice			draft
Octadecabacter arcticus 238			Alaska, USA, offshore of Deadhorse, sea ice			draft
Rhodobacteraceae bacterium KLH11			Florida, USA, Key Largo, sponge Mycale laxissima			draft
Rhodobacterales bacterium Y4I			Georgia, USA, St. Mary's, coastal sea water			draft
Roseobacter sp. CCS2			California, USA, Bodega Head County Park			draft
Roseobacter sp. MED193			Mediterranean Sea, sea water, 1 m depth			draft
Roseovarius nubinhibens ISM			Caribbean Sea, surface waters			draft
Pelagibaca bermudensis HTCC2601			Sargasso Sea, 10 m depth			draft
Ruegeria pomeroyi DSS-3			Georgia, USA, coastal sea water			finished
Ruegeria sp. R11			Australia, Sydney, Botany Bay, surface of macroalga Delisea pulchra			draft
Sagittula stellata E-37			Georgia, USA, coastal zone			draft
Silicibacter lacuscaerulensis ITI-1157			Iceland, Blue Lagoon, geothermal lake in Reykjanes peninsula			draft
