# Supplementary material for: Comparative genome analysis and genome-guided physiological analysis of Roseobacter litoralis
Source: BMC Genomics. 2011 Jun 21;12:324. doi: 10.1186/1471-2164-12-324 (PMC3141670; doi:10.1186/1471-2164-12-324)
Supplement: Additional file 4 — Results from substrate tests with R. litoralis and predictions of substrate utilization from the genome. In bold are the substrates for which experimental and genomic data differ. -, OD600 equal or less than negative control; +, OD600 < 0.2; ++, OD600 0.2 - 0.5; +++, OD600 > 0.5; w, negative control < OD600 < 0.2. Results are shown for the second growth passage unless otherwise indicated. All amino acids had L-conformation, all sugars had D-conformation unless otherwise indicated. Growth on almost all sugars and sugar derivatives was considerably enhanced by the addition of 1% complex medium to the mineral medium. Glucose was not utilized without this supplementation. Addition of complex medium did not enhance the growth of R. litoralis on most amino acids. Exceptions were glutamate and the amino sulfonic acid taurine which were not utilized without supplementation. [file 1471-2164-12-324-S4.XLS]

## Sheet: Sheet2
Additional File 4 Results from substrate tests with R. litoralisand predictions of substrate utilization from the genome. In bold are the substrates for which experimental and genomic data differ. -. OD600 equal or less than negative control; +, OD600 < 0.2; ++, OD600 0.2 - 0.5; +++, OD600 > 0.5; w, negative control < OD600 < 0.2. Results are shown for the second growth passage unless otherwise i…
Carbon Sources	Mineral Medium	Supplemented Mineral Medium			Degradation Pathways
Amino Acids and Derivatives
alanine	++	++			present
arginine	+	++			present
asparagine	+	+			present
aspartate	+++	+++			present
citrulline	-	w			not present
cysteine	w	w			incomplete
glutamate	-	++*			present
glutamine	++	++			present
glycine	+	+			present
histidine	++	++			present
isoleucine	-	-			not present
leucine	-	-			incomplete
lysine	-	-			not present
methionine	w	+			not present
ornithine	+	+			present
phenylalanine	-	-			not present
proline	++	++			present
serine	++	++			present
threonine	++	++			present
tryptophan	-	-			not present
tyrosine	++	++			present
valine	w	+			incomplete
Sugars and Sugar Derivatives
cellobiose	-	-			present
D-arabinose	w	w			not present
L-arabinose	w	+			incomplete
fructose	+++	+++			present
fucose	+	+			not present
galactose	+	++			incomplete
glucosamine	+	+			not present
glucose	-	++			present
lactose	-	-			present
D-lactate	+++	+++			present
L-lactate	+++	+++			present
maltose	-	-			present
mannitol	+++	+++			present
mannose	++	+++			incomplete
melibiose	++	+++			present
L-rhamnose	++	+++			present
ribose	++	+++			present
sucrose	-	-			present
sorbitol	w	+			not present
trehalose	-	-			not present
xylose	+	++			present
Carbon Sources	Mineral Medium	Supplemented Mineral Medium			Degradation Pathways
Osmolytes
choline	+	+			present
creatine	++	++			present
creatinine	+	+			not present
dimethylglycine	-	-			present
glycine betaine	++	++			present
putrescine	+	++			incomplete
sarcosine	+++	+++			present
taurine	-	+++			present
Others
ethanol	+*	+*			present
glycerol	++	+++			present
glycogen	-	-			present
urea	-	-			present
Nitrogen Sources	Growth in mineral medium
urea	++
ammoniumchloride	+++
dimethylglycine	-
phenylalanine	++
tryptophan	+
glycin betaine	++
creatine	+++
creatinine	+++
putrescine	++
sarcosine	++
choline	++
taurine	+++
Carbon and Nitrogen Sources	Growth in mineral medium
glycine betaine	+
creatine	++
creatinine	+
putrescine	+
sarcosine	+
choline	+
taurine	++
Sulfur source	Growth in mineral medium
taurine	++
* first growth passage
